# Supplementary material for: Development of an Electrochemical Platform Based on Zinc Oxide Nanoparticles Embedded onto Montmorillonite Clay Functionalized with Phenylalanine for the Nano-Sensing of Acetaminophen in Pharmaceutical Tablets
Source: Biosensors (Basel). 2026 Apr 26;16(5):244. doi: 10.3390/bios16050244 (PMC13204949; doi:10.3390/bios16050244)
Supplement: Supplementary file 1 [file biosensors-16-00244-s001.zip]

Archive with 1 entries (1 files):
- biosensors-4231285-supplementary.pdf
